# Supplementary material for: Susceptibility of Fat Tissue to SARS-CoV-2 Infection in Female hACE2 Mouse Model
Source: Int J Mol Sci. 2023 Jan 9;24(2):1314. doi: 10.3390/ijms24021314 (PMC9863100; doi:10.3390/ijms24021314)
Supplement: Supplementary file 1 [file ijms-24-01314-s001.zip]

Archive with 1 entries (1 files):
- ijms-2000568-supplementary.docx
